# Supplementary material for: Ginsenoside Compound K Protects against Obesity through Pharmacological Targeting of Glucocorticoid Receptor to Activate Lipophagy and Lipid Metabolism
Source: Pharmaceutics. 2022 Jun 2;14(6):1192. doi: 10.3390/pharmaceutics14061192 (PMC9231161; doi:10.3390/pharmaceutics14061192)
Supplement: Supplementary file 1 [file pharmaceutics-14-01192-s001.zip]

Archive with 1 entries (1 files):
- pharmaceutics-1686927-supplementary.pdf
